# Supplementary material for: Excess of body weight is associated with accelerated T-cell senescence in hospitalized COVID-19 patients
Source: Immun Ageing. 2024 Mar 8;21:17. doi: 10.1186/s12979-024-00423-6 (PMC10921685; doi:10.1186/s12979-024-00423-6)
Supplement: Supplementary file 1 — Supplementary Material 1 [file 12979_2024_423_MOESM1_ESM.xlsx]

## Sheet: Planilha1
Monocyte subpopulations and NK
Antibody	Clone	Location	Source	Catalog	Fluorochrome
CD3	SK7	Surface	BD Biosciences	560176	APC-H7
CD14	MϕP9	Surface	BD Biosciences	563079	BV510
CD16	3G8	Surface	BD Biosciences	557744	PE-Cy7
CD56	B159	Surface	BD Biosciences	564488	BB515
HLA-DR	TU36	Surface	BD Biosciences	559868	APC
B-cell
Antibody	Clone	Location	Source	Catalog	Fluorochrome
CD3	SK7	Surface	BD Biosciences	560176	APC-H7
CD19	SJ25C1	Surface	BD Biosciences	562947	BV510
CD38	HB7	Surface	BD Biosciences	335790	PE-Cy7
CD27	M-T271	Surface	BD Biosciences	558664	APC
CD21	B-ly4	Surface	BD Biosciences	555422	PE
T-cell differentiation
Antibody	Clone	Location	Source	Catalog	Fluorochrome
CD3	SK7	Surface	BD Biosciences	560176	APC-H7
CD8	SK1	Surface	BD Biosciences	563919	BV510
CD4	RPA-T4	Surface	BD Biosciences	560650	PerCP-Cy5.5
CD27	M-T271	Surface	BD Biosciences	558664	APC
CD28	CD28.2	Surface	BD Biosciences	560684	PE Cy7
CD45RA	HI100	Surface	BD Biosciences	555488	FITC
CD57	NK-1	Surface	BD Biosciences	560844	PE
T-cell activation/regulatory
Antibody	Clone	Location	Source	Catalog	Fluorochrome
CD3	SK7	Surface	BD Biosciences	560176	APC-H7
CD8	SK1	Surface	BD Biosciences	563919	BV510
CD4	RPA-T4	Surface	BD Biosciences	560650	PerCP-Cy5.5
CD69	6C6	Surface	BD Biosciences	654663	APC
CD25	M-A251	Surface	BD Biosciences	565096	BB515
CD127	HIL-7R-M21	Surface	BD Biosciences	562436	BV421
T-cell Activation/delayed activation
Antibody	Clone	Location	Source	Catalog	Fluorochrome
CD3	SK7	Surface	BD Biosciences	560176	APC-H7
CD8	SK1	Surface	BD Biosciences	563919	BV510
CD4	RPA-T4	Surface	BD Biosciences	561842	FITC
CD38	HB7	Surface	BD Biosciences	335790	PE-Cy7
HLA-DR	TU36	Surface	BD Biosciences	559868	APC
Granzyme B	GB11	Intracellular	BD Biosciences	561142	PE
T-cell senescence panel A
Antibody	Clone	Location	Source	Catalog	Fluorochrome
CD3	SK7	Surface	BD	560176	APC-H7
CD8	SK1	Surface	BD Biosciences	563919	BV510
CD56	B159	Surface	BD Biosciences	564488	FITC
CD57	NK-1	Surface	BD Biosciences	560844	PE
NKG2A	131411	Surface	BD Biosciences	747926	BB700
CD279 (PD-1)	MIH4	Surface	BD Biosciences	564323	BV421
T-cell senescence panel B
Antibody	Clone	Location	Source	Catalog	Fluorochrome
CD3	SK7	Surface	BD Biosciences	560176	APC-H7
CD8	SK1	Surface	BD Biosciences	563919	BV510
CD4	RPA-T4	Surface	BD Biosciences	560650	PerCP-Cy5.5
CD56	B159	Surface	BD Biosciences	564488	BB515
NKG2D	1D11	Surface	BD Biosciences	558071	APC
Immune checkpoint inhibitors/exhaustion
Antibody	Clone	Location	Source	Catalog	Fluorochrome
CD3	SK7	Surface	BD Biosciences	560176	APC-H7
CD8	SK1	Surface	BD Biosciences	563919	BV510
CD4	RPA-T4	Surface	BD Biosciences	560650	PerCP-Cy5.5
CD152 (CTLA-4)	BNI3	Surface	BD Biosciences	555855	APC
CD223 (LAG-3)	T47-530	Surface	BD Biosciences	565616	PE
CD366 (TIM-3)	7D3	Surface	BD Biosciences	565568	BB515
CD279 (PD-1)	MIH4	Surface	BD Biosciences	564323	BV421
